# Supplementary material for: Comparative Characteristics and Pathogenic Potential of Escherichia coli Isolates Originating from Poultry Farms, Retail Meat, and Human Urinary Tract Infection
Source: Life (Basel). 2022 Jun 6;12(6):845. doi: 10.3390/life12060845 (PMC9225339; doi:10.3390/life12060845)
Supplement: Supplementary file 1 [file life-12-00845-s001.zip]

Archive with 1 entries (1 files):
- life-1735619-supplementary.pdf
